# Supplementary material for: Theoretical Encapsulation of Fluorouracil (5-FU) Anti-Cancer Chemotherapy Drug into Carbon Nanotubes (CNT) and Boron Nitride Nanotubes (BNNT)
Source: Molecules. 2021 Aug 13;26(16):4920. doi: 10.3390/molecules26164920 (PMC8398462; doi:10.3390/molecules26164920)
Supplement: Supplementary file 1 [file molecules-26-04920-s001.zip]

Archive with 1 entries (1 files):
- molecules-1307310-supplementary.pdf
